# Supplementary material for: Rescue of Methionine Dependence by Cobalamin in a Human Colorectal Cancer Cell Line
Source: Nutrients. 2024 Mar 28;16(7):997. doi: 10.3390/nu16070997 (PMC11013648; doi:10.3390/nu16070997)
Supplement: Supplementary file 1 [file nutrients-16-00997-s001.zip]

Archive with 1 entries (1 files):
- nutrients-2912881-supplementary.pdf
